# Supplementary material for: Mixture of Rhodiola rosea and Nelumbo nucifera Extracts Ameliorates Sleep Quality of Adults with Sleep Disturbance
Source: Nutrients. 2024 Jun 14;16(12):1867. doi: 10.3390/nu16121867 (PMC11206944; doi:10.3390/nu16121867)
Supplement: Supplementary file 1 [file nutrients-16-01867-s001.zip]

Archive with 1 entries (1 files):
- nutrients-3026912-supplementary.pdf
